# Supplementary material for: A Zebrafish/Drosophila Dual System Model for Investigating Human Microcephaly
Source: Cells. 2022 Sep 1;11(17):2727. doi: 10.3390/cells11172727 (PMC9455030; doi:10.3390/cells11172727)
Supplement: Supplementary file 1 [file cells-11-02727-s001.zip]

Archive with 1 entries (1 files):
- cells-1890396-supplementary.pdf
